# Supplementary material for: Efficacy and mechanism of the combination of PARP and CDK4/6 inhibitors in the treatment of triple-negative breast cancer
Source: J Exp Clin Cancer Res. 2021 Apr 8;40:122. doi: 10.1186/s13046-021-01930-w (PMC8028839; doi:10.1186/s13046-021-01930-w)
Supplement: Supplementary file 1 — Additional file 1: Table S1. Primers used in RT-PCR. Table S2. Antibodies used in this study. Table S3. sgRNA sequence of genes. Table S4. Inhibition rate and combination index of HCC1937 and MDA-MB-436 with single-agent or combined treatment. [file 13046_2021_1930_MOESM1_ESM.xlsx]

## Sheet: Table S1
Table S1. Primers Used in RT-PCR
Gene	Forward Primer 5’-3’	Reverse Primer 5’-3’
GAPDH	GGAGCGAGATCCCTCCAAAAT	GGCTGTTGTCATACTTCTCATGG
RAD51	GGTCTGGTGGTCTGTGTTGA	GGTGAAGGAAAGGCCATGTA
β-Catenin	ATGGAGCCGGACAGAAAAGC	TGGGAGGTGTCAACATCTTCTT
TCF1	CCTCTCTGGCTTCTACTCCCT	CAGCCTGGGTATAGCTGCATGT
Axin2	CAACGACAGCGAGTTATCCAG	GTGGGTTCTCGGAAAATGAGG
c-MYC	AATGAAAAGGCCCCCAAGGTAGTTATCC	GTCGTTTCCGCAACAAGTCCTCTTC

## Sheet: Table S2
Table S2. Antibodies used in this study
Antibodies	Vendors	Cat#	Hosts	Working concentration
γH2AX	Abcam	ab26350	M	1:250 (IF) 1:100(IHC)
RAD51	Abcam	ab133534	R	1:500 (IF)
	CST	8875	R	1:1000 (WB)
β-Catenin	CST	8480	R	1:100 (IF) 1:1000(WB) 1:100(IHC)
Mouse IgG (Fluorescein )	Jackson	115-095-003	G	1:100 (IF)
Rabbit IgG (Alexa Fluor® 594)	Jackson	111-585-003	G	1:100 (IF)
Phospho-Rb (Ser807/811)	CST	8516	R	1:1000 (WB)
Cleaved PARP (Asp214)	CST	5625	R	1:1000 (WB)
GAPDH	Proteintech	60004-1-Ig	M	1:20000 (WB)
c-MYC	Abcam	ab32072	R	1:1000 (WB)
DYKDDDDK Tag	CST	14793	R	1:1000 (WB)
TCF1/TCF7	CST	2203	R	1:1000 (WB)
Axin2	CST	2175	R	1:1000 (WB)
c-Jun	CST	9165	R	1:1000 (WB)
cyclin D1	CST	2978	R	1:1000 (WB)
β-Tublin (HRP conjugated)	Abways	AB2002	R	1:5000 (WB)
Histone 3	CST	4499	R	1:2000 (WB)
Phospho-β-Catenin (Ser33/37/Thr41)	CST	9561	R	1:1000 (WB)
Phospho-β-Catenin (Thr41/Ser45)	CST	9565	R	1:1000 (WB)
Phospho-β-Catenin (Ser552)	CST	5651	R	1:1000 (WB)
Phospho-β-Catenin (Ser675)	CST	4176	R	1:1000 (WB)
Ki-67	CST	9027	R	1:400 (IHC)
Mouse IgG (HRP conjugated )	Jackson	115-035-003	G	1:5000 (WB) 1:1000 (IHC)
Rabbit IgG (HRP conjugated)	Jackson	111-035-003	G	1:5000 (WB) 1:1000 (IHC)
Notes: M, mouse; R, rabbit; G, goat; CST, Cell Signaling Technology.

## Sheet: Table S3
Table S3. sgRNA Sequence of Genes
Gene	Primers	sgRNA sequence
sgMYC#1	Forward	CACCGAACGTTGAGGGGCATCGTCG
	Reverse	AAACCGACGATGCCCCTCAACGTTC
sgMYC#2	Forward	CACCGGCCGTATTTCTACTGCGACG
	Reverse	AAACCGTCGCAGTAGAAATACGGCC
sgMYC#3	Forward	CACCGTGCGTAGTTGTGCTGATGTG
	Reverse	AAACCACATCAGCACAACTACGCAC
sgMYC#4	Forward	CACCGACAACGTCTTGGAGCGCCAG
	Reverse	AAACCTGGCGCTCCAAGACGTTGTC
sgMYC#5	Forward	CACCGCGCCGTCGTTGTCTCCCCGA
	Reverse	AAACTCGGGGAGACAACGACGGCGC
sgMYC#6	Forward	CACCGTCGCTTACCAGAGTCGCTGC
	Reverse	AAACGCAGCGACTCTGGTAAGCGAC

## Sheet: Table S4
Table S4. Inhibition rate and combination index of HCC1937 and MDA-MB-436
Cell line	Inhibition rate(%)			Combination index
	Olaparib	Palbciclib	Combination
MDA-MB-436	19.84	14.98	55.16	0.47
HCC1937	20.02	10.96	50.16	0.72
